# Supplementary material for: Isolated and Combined Effects of Cold, Heat and Hypoxia Therapies on Muscle Recovery Following Exercise-Induced Muscle Damage
Source: Sports Med. 2025 Sep 22;55(11):2721–51. doi: 10.1007/s40279-025-02300-8 (PMC12559053; doi:10.1007/s40279-025-02300-8)
Supplement: Supplementary file 2 — Supplementary file2 (XLSX 19 kb) [file 40279_2025_2300_MOESM2_ESM.xlsx]

## Sheet: Article information 
	Journal: Sports Medicine
	Title: Isolated and Combined Effects of Cold, Heat and Hypoxia Therapies on Muscle Recovery
	Following Exercise-Induced Muscle Damage
	Authors: Rousse Yohan1, 2, Sautillet Benoit3, Costalat Guillaume3, Brocherie Franck1
	, Millet Grégoire4
	Affiliations:
	1. Laboratory Sport, Expertise and Performance (EA 7370), French Institute of Sport (INSEP), Paris,
	France.
	2. University Paris Cité, Paris, France.
	3. Faculty of Sport Sciences, APERE Laboratory, UR 3300, University of Picardie Jules Verne, Amiens,
	France.
	4. Institute of Sport Sciences, Faculty of Biology and Medicine, University of Lausanne, Lausanne,
	Switzerland.
	ORCID:
	- Rousse Yohan: 0009-0004-2879-4452
	- Sautillet Benoit: 0000-0003-4036-9622
	- Costalat Guillaume: 0000-0003-0478-2882
	- Brocherie Franck: 0000-0002-0808-7986
	- Millet Grégoire: 0000-0001-8081-4423

## Sheet: PEDro score
REF	Author, Year	Score assessed by the PEDro website	Critere 1	Critere 2	Critere 3	Critere 4	Critere 5	Critere 6	Critere 7	Critere 8	Critere 9	Critere 10	Critere 11	Score PEDro
10.1055/s-2007-972686	1997, Paddon-Jones	Yes	0	1	0	1	0	0	0	1	0	1	1	5
PMID: 16558514	1998, Kuligowski	No	1	1	0	1	0	0	0	0	0	1	1	4
10.1080/026404199366136	1999, Eston	No	0	1	0	1	0	0	0	0	0	1	1	4
10.1097/00005768-200212000-00006	2002, Evans	Yes	1	1	0	0	0	0	0	1	0	1	1	4
10.1007/s00421-004-1153-y	2004, Jayaraman	Yes	1	1	0	1	0	0	1	0	0	1	1	5
PMID: 15173863	2004, Nosaka	Yes	1	1	0	0	0	0	0	0	0	1	1	3
10.1519/1533-4287(2004)018<0155:eodhaa>2.0.co;2	2004, Symons	Yes	0	1	0	0	1	0	1	0	0	1	1	5
10.3233/BMR-2006-19406	2006, Skurvydas	No	0	1	0	1	0	0	0	1	0	1	1	5
10.1007/s00421-006-0331-5	2007, Nosaka	No	0	1	0	1	0	0	0	1	0	1	1	5
http://dx.doi.org/10.1136/bjsm.2006.033985	2007, Sellwood	Yes	1	1	1	1	0	0	1	1	1	1	1	8
10.1519/R-19355.1	2007, Vaile	Yes	0	1	0	1	0	0	0	0	0	1	1	4
10.3233/IES-2008-0314	2008, Aytar	Yes	1	1	0	1	1	1	1	1	0	1	1	8
10.1249/MSS.0b013e31816b10d5	2008, French	Yes	0	1	0	1	0	0	0	0	0	1	1	4
PMID: 24149455	2008, Goodall	Yes	0	1	0	1	0	0	0	0	0	1	1	4
PMCID: PMC3763344	2008, Saga	No	0	1	0	1	0	0	0	0	0	1	1	4
10.4085/1062-6050-43.6.592	2008, Skurvydas	No	0	1	0	1	0	0	0	0	0	1	1	4
10.1007/s00421-007-0605-6	2008, Vaile	Yes	0	1	0	1	0	0	0	0	0	1	1	4
10.1080/00140130802707733	2009, Jakeman	Yes	0	1	0	1	0	0	0	0	0	1	0	3
10.1371/journal.pone.0027749	2011, Hausswirth	Yes	0	1	0	1	0	0	0	0	0	1	1	4
10.1007/s00421-011-1924-1	2011, Pointon	Yes	0	1	0	0	0	0	0	0	1	1	1	4
10.1111/j.1600-0838.2011.01292.x	2012, Costello	No	1	1	1	1	0	0	1	1	1	1	1	8
10.1080/17461391.2011.566359	2012, Khamwong	Yes	1	1	0	1	0	0	0	1	1	1	1	6
10.1055/s-0033-1337944	2013, Cochrane	Yes	0	1	0	0	0	0	0	0	0	1	1	3
10.1007/s00421-013-2693-9	2013, Crystal	Yes	1	1	0	1	0	0	0	0	0	1	1	4
10.1111/sms.12074	2013, Fonda	No	0	1	1	1	0	0	0	0	0	1	1	5
10.1177/0363546513490648	2013, Guilhem	Yes	0	1	0	1	0	0	1	0	0	1	1	5
10.1519/JSC.0b013e31828830df	2013, Oakley	No	0	1	0	1	0	0	0	1	1	1	1	6
PMID: 24171053	2013, Petrofsky	No	0	1	0	1	0	0	0	0	0	1	1	4
10.1519/JSC.0b013e318267a22c	2013, Tseng	Yes	1	1	0	1	0	0	0	0	0	1	1	4
10.1111/sms.12353	2014, Ferreira-Junior	No	1	1	0	1	0	0	0	0	0	1	1	4
10.1016/j.ptsp.2014.01.002	2014, Glasgow	Yes	1	1	1	1	0	0	1	1	1	1	1	8
10.5812/asjsm.6(2)2015.25549	2015, Khamwong	No	1	1	1	1	0	0	0	1	1	1	1	7
10.1519/JSC.0000000000001127	2015, Petrofsky	No	1	1	0	1	0	0	0	0	0	1	1	4
10.4085/1062-6050-50.1.12	2015, Vardiman	No	0	1	0	1	0	0	0	0	0	1	1	4
10.1007/978-981-10-3737-5_10	2016, Amir	No	1	1	0	1	0	0	0	0	0	1	1	4
10.14814/phy2.12777	2016, Castellani	No	0	1	0	1	0	0	0	0	0	1	1	4
10.1007/s10103-016-2071-z	2016, de Paiva	No	0	1	1	1	1	1	0	1	1	1	1	9
10.2147/OAJSM.S110991	2016, Hohenauer	No	0	1	0	1	0	0	0	0	0	1	1	4
10.1055/s-0042-111438	2016, Vieira	No	0	1	1	1	0	0	0	0	0	1	1	5
10.1007/s10103-016-2139-9	2017, De Marchi	No	1	1	0	1	1	1	0	0	0	1	1	6
10.1111/sms.12734	2017, Machado	Yes	0	1	0	1	0	0	1	1	0	1	1	6
10.2174/1876386301710010073	2017, Malmir	No	1	1	0	1	0	0	0	0	0	1	1	4
http://dx.doi.org/10.1016/j.jsams.2016.11.015	2017, Page	No	0	1	0	1	1	1	0	0	0	1	1	6
10.1097/JSM.000000000000375	2017, Petrofsky	No	0	1	0	1	0	0	0	0	0	1	1	4
10.29089/2017.17.00029	2018, Doungkulsa	Yes	1	1	0	1	0	0	0	1	0	1	1	5
10.1080/02640414.2017.1312492	2018, Kwiecien	No	0	1	0	1	0	0	0	0	0	1	1	4
https://doi.org/10.1038/s41598-018-28942-5	2018, Siqueira	Yes	0	1	0	1	0	0	1	1	0	1	1	6
10.1152/japplphysiol.00910.2018	2019, Kim	No	0	1	0	1	0	0	0	1	1	1	1	6
10.1111/sms.13593	2020, Hohenauer	Yes	0	1	0	1	0	0	0	1	0	1	1	5
10.3389/fspor.2020.00017	2020, Kositsky	No	1	1	0	1	0	0	0	0	0	1	1	4
10.1007/s00421-019-04285-5	2020, Kwiecien	No	1	1	0	1	0	0	0	0	0	1	1	4
10.1177/1941738121995414	2021, Cerqueira	No	0	1	1	1	1	1	0	1	1	1	1	9
https://doi.org/10.1016/j.jsams.2021.02.012	2021, Patterson	No	0	1	0	1	1	0	0	0	0	1	1	5
10.1186/s13102-021-00373-2	2021, Wiecha	Yes	0	1	0	1	0	0	1	1	1	1	1	7
10.3389/fphys.2022.824210	2022, Chen	Yes	1	1	0	1	1	0	1	0	0	1	1	6
10.3390/healthcare10122556.	2022, Yoshida	No	1	1	1	1	1	1	1	1	1	1	1	10
10.1111/sms.14503	2023, Sautillet	No	0	1	0	1	1	0	0	1	1	1	1	7
10.1016/j.heliyon.2023.e20288	2023, Yoshimura	No	0	1	0	1	1	0	0	0	0	1	1	5
	Studies assessed by PEDro Website	0.433333											Mean +/- Sd PEDro Score	5.13793
														1.61624
